# Supplementary material for: Patients with sporadic FTLD exhibit similar increases in lysosomal proteins and storage material as patients with FTD due to GRN mutations
Source: Acta Neuropathol Commun. 2023 Apr 28;11:70. doi: 10.1186/s40478-023-01571-4 (PMC10148425; doi:10.1186/s40478-023-01571-4)
Supplement: Supplementary file 2 — Additional file 2: Tables of patient data. [file 40478_2023_1571_MOESM2_ESM.xlsx]

## Sheet: Figs 1, S1, S2 Immunoblot Data
		Frontal Cortex		Rel to Ctrl				Rel to GRN	Rel to GRN
Case #	Group	CatD	HexA	GCase	LAMP-1	LAMP-2		Low MW Gcase	25 kDa p-TDP (S409/410)
1	Ctrl	1.07355	1.47421	1.40351	0.89572	1.3893		0.0615528	0
2	Ctrl	1.26343	1.10598	1.38494	1.21608	1.19193		1.05196	0.00362649
3	Ctrl	0.866513	0.732934	0.916124	1.02627	0.843407		0.0902769	0.00832898
4	Ctrl	0.742318	0.666014	0.724415	0.842803	0.693905		0.0158061	0.00884991
5	Ctrl	1.05419	1.13803	0.654614	1.04801	0.881459		0.224863	0.0722506
6	GRN	1.35142	1.54162	1.31425	1.4659	2.01686		1.08347	0.489301
8	GRN	2.1075	1.46245	1.13631	2.62861	2.60805		2.43239	0.936818
9	GRN	1.53939	1.44018	1.00404	1.91576	2.46214		2.80803	0.566459
10	GRN	2.06521	1.45908	1.24343	2.67992	3.26324		2.41542	1.697
11	GRN	1.12616	1.38899	0.999611	1.29957	1.53248		0.0885762	0.394475
12	GRN	1.06096	1.04244	0.538425	0.981573	1.66229		0.0318052	1.27439
13	GRN	0.995598	1.37521	1.41615	1.78843	2.26169		0.519219	0.0671806
14	GRN	1.15294	0.966573	1.00921	2.54612	1.72739		0.201259	1.57117
15	GRN	1.27373	0.952364	0.742674	2.09132	1.47231		0.0386844	1.97412
16	GRN	1.71207	1.22702	1.35644	3.16798	3.04513		0.826095	1.56412
17	GRN	1.26739	1.12212	0.797923	2.35385	2.1247		0.370334	1.13167
18	GRN	0.981323	0.900424	0.490798	1.43786	1.39962		1.18472	0.00595036
19	TDP	1.61681	1.7378	1.28926	1.46048	2.33733		1.11413	0.505774
20	TDP	1.14141	1.06159	0.854146	1.05477	1.3771		4.41207	0.443675
21	TDP	1.93005	1.56937	0.891174	2.00767	2.52227		1.33533	1.55041
22	TDP	1.20456	0.92237	1.39035	1.44608	1.55062		4.22908	0.641656
23	TDP	1.61843	1.35148	0.891889	3.3497	1.9341		1.91418	0.616923
24	TDP	1.77011	1.22459	1.12051	2.06588	1.80507		0.156822	0.917107
25	TDP	1.35193	0.965352	0.500408	2.04393	1.58458		0.323423	0.752646
Data are shown relative to control, average of two slices								Data are shown relative to FTD-GRN,
								average of two slices
Occipital Cortex				Rel to Ctrl				Rel to GRN
Case #	Group	CatD	HexA	GCase	LAMP-1	LAMP-2		Low MW Gcase
1	Ctrl	0.884663	1.43527	0.965316	0.6274	1.20495		0.116409
2	Ctrl	1.22681	1.12661	1.13163	1.64187	0.804261		1.55597
3	Ctrl	0.845608	0.784934	0.853855	0.701945	0.889828		0.0191632
4	Ctrl	1.00208	0.825461	1.14285	1.0119	0.947961		0.0179325
5	Ctrl	1.04084	0.827727	0.906344	1.01688	1.153		0.00993458
6	GRN	0.947127	1.02179	0.795686	0.880652	1.38313		3.87314
8	GRN	0.943602	0.924886	0.561777	1.2173	1.37167		1.39146
9	GRN	0.928438	0.937638	0.832443	1.02761	1.23352		0.199934
10	GRN	1.95141	1.86435	1.04109	3.05442	2.04901		3.43219
11	GRN	1.27511	1.49844	0.866899	2.23384	1.44657		0.0545192
12	GRN	1.31991	0.749827	0.701849	1.27628	1.84952		0.553835
13	GRN	0.673968	1.35106	0.95528	0.57074	1.50145		0.480911
14	GRN	0.849405	1.01273	0.902805	1.24978	1.37671		0.0912158
15	GRN	0.608784	0.700329	0.685375	1.0532	0.630732		0.0103579
16	GRN	0.651535	0.525448	0.62004	1.47362	2.13258		0.200785
17	GRN	0.659987	0.905126	0.685695	0.78088	0.974475		0.043225
18	GRN	1.34028	1.12245	0.73482	2.35905	1.90511		1.66843
19	TDP	0.933005	1.31728	0.653372	1.04658	0.794278		1.35793
20	TDP	0.89723	0.921119	0.672481	1.09008	0.942622		1.86562
21	TDP	1.16084	0.922153	0.855208	1.06102	1.30269		4.46455
22	TDP	0.849286	0.579188	0.646783	1.03189	0.641272		3.80376
23	TDP	0.857606	0.835699	0.742319	1.01899	0.927808		0.230158
24	TDP	0.793453	0.96381	0.744512	1.1329	0.840584		0.0511208
25	TDP	0.898875	0.988382	1.04223	1.13773	1.74481		0.328882

## Sheet: Fig 1 Enzyme Activity
		Frontal Cortex				Occipital Cortex
Case #	Group	CatD	HexA	GCase		CatD	HexA	GCase
1	Ctrl	1.08665	1.01196	1.25928		0.967367	0.941848	0.936088
2	Ctrl	1.05911	1.28058	1.50815		1.03388	1.34649	1.03816
3	Ctrl	0.990182	0.965247	0.883048		0.974309	0.946139	0.714666
4	Ctrl	0.858577	0.598234	0.64075		0.999258	0.843609	1.24897
5	Ctrl	1.00547	1.14398	0.708773		1.02518	0.921918	1.06211
6	GRN	1.03016	1.61858	1.49946		0.96597	1.07585	0.75113
8	GRN	0.980114	1.48135	1.33487		0.693855	0.913536	0.242273
9	GRN	1.10006	1.5419	1.21293		0.978178	0.90481	0.49833
10	GRN	1.14647	1.61744	1.50811		1.10243	1.76415	1.00144
11	GRN	1.05739	1.54363	1.42899		1.05576	1.64908	0.963768
12	GRN	1.03258	1.06005	0.656843		0.994822	0.934851	0.564045
13	GRN	1.05697	1.45097	1.59139		0.989858	1.13804	1.14491
14	GRN	1.01273	1.27851	1.08716		0.973383	1.07904	0.721115
15	GRN	1.07425	1.19808	0.86589		1.02334	0.733766	0.569716
16	GRN	1.07084	1.75146	1.97064		1.03916	0.695741	0.728678
17	GRN	1.07459	1.14164	1.0185		1.04435	0.71705	0.411251
18	GRN	1.00974	1.07038	0.830361		1.07283	1.3802	0.957936
19	TDP	1.05315	1.76061	1.40003		0.950324	1.10797	0.438488
20	TDP	1.12121	1.08334	1.00887		0.965249	0.805427	0.5219
21	TDP	1.00537	1.81473	1.17785		0.999179	1.25703	0.886333
22	TDP	1.07815	0.95401	1.35921		1.11525	0.526272	0.339871
23	TDP	1.12808	1.48329	1.05729		1.13812	0.737873	0.661618
24	TDP	1.11282	1.84941	1.62744		1.02582	1.07658	0.686704
25	TDP	1.13347	1.49212	0.857913		1.04873	1.09326	1.01237
Data are shown relative to control, average of two slices

## Sheet: Fig 2 Nanostring
Case #	Group	Brain Region	ARSA	ATP6V0A1	ATP6V0A2	ATP6V0B	ATP6V1A	ATP6V1B2	ATP6V1F	CD63	CD68	CD81	CD9	CLN3	CLN5	CTSB	CTSD	CTSL1	CTSZ	GALC	GBA	GGH	GLA	GLB1	GM2A	GRN	GUSB	HEXA	HEXB	HPSE	HYAL1	HYAL2	IDUA	LAMP1	LAMP2	LGMN	NEU1	PPT1	PSAP	SMPD1	SMPD3	TMEM106B	TPP1	TSPAN1
1	CTL	Frontal	380.55	3241.83	134.56	843.86	6424.93	3238.13	4313.65	3632.09	149.35	5155.21	575.68	120.68	183.57	3000.46	2571.36	215.01	445.28	185.42	1001.08	170.62	344.48	336.16	292.69	478.58	542.39	1303.48	906.75	34.68	81.84	377.77	531.29	3400.89	3119.76	1426.48	400.89	1077.84	2668.46	153.98	324.14	689.43	2010.02	20.81
2	CTL	Frontal	271.62	3262.26	104.38	885.16	5239.73	4873.77	4920.46	5506.86	164.11	5527.5	1718.07	127.19	240.13	1985.21	4727.17	143.48	771.14	201.03	670.15	178.23	311.8	239.04	360.66	683.18	462.74	1204.43	791.78	14.25	77.24	264.02	305.28	4213.53	5048.6	922.09	343.29	1136.01	4835.76	168.45	212.98	801.55	2345.73	16.42
3	CTL	Frontal	174.65	3986.9	60.57	1033.84	10054.3	6324.1	4118.67	2446.59	96.35	5797.47	1011.1	68.56	189.8	3045.63	3140.76	241.16	650.34	225.16	893.23	313.57	228.53	274.84	264.73	394.81	236.11	832.62	762.74	10.05	31.94	218.85	168.33	3533.95	4555.63	1278.42	405.34	1770.52	4036.58	154.44	108.14	672.65	1513.32	15.94
4	CTL	Frontal	204.96	4191.44	79.06	1163.44	9880.99	5893.68	4184.77	2564.67	103.24	5810.72	877.02	67.38	158.69	3368.47	2728.51	259.99	508.47	176.61	1041.7	340.87	223.72	288.34	217.89	405.91	252.49	724.43	682.32	24.86	43.62	331.29	198.29	3060.79	2782.71	1252.24	432.18	1886.36	3312.18	146.18	153.27	685.66	1654.14	6.1
5	CTL	Frontal	236.78	3609.71	86.84	935.71	7603.08	4527.68	4099.01	3439.09	300.23	6567.14	824.78	94.83	223.62	3722.05	2790.45	214.22	599.17	179.43	1068.26	282.84	264.51	284.25	296	494.35	332.19	1027.84	816.32	37.48	71.8	308.69	267.8	3419.35	3033.46	1244.05	448.76	1797.28	3888.91	144.18	162.98	784.83	1863.08	12.57
6	GRN	Frontal	468.27	2431.96	206.02	1572.71	3461.78	3890.34	6210.09	8303.84	336.08	10015.9	1832.83	184.7	218.81	4052.38	7563.99	139.92	1459.71	261.45	798.75	227.34	257.19	432.02	508.78	636.71	636.71	1854.15	538.63	26.92	176.17	557.82	434.15	6981.92	6794.3	615.39	777.43	1278.48	5316.73	263.58	474.67	858.45	4828.47	11.99
8	GRN	Frontal	896.98	3062.39	287.33	1016.91	2013	2492.72	4434.93	12883.4	817.03	8032.84	8749.09	310.65	530.53	2319.49	12413.6	327.31	1243.45	580.5	1243.45	177.4	783.71	410.6	973.6	923.63	1673.2	4048.49	873.66	34.15	204.05	777.05	743.74	12010.5	20695.5	1110.19	473.89	1573.25	8009.52	343.97	107.44	953.61	4618.16	27.48
9	GRN	Frontal	450.7	2245.93	194.06	1086.62	3049.99	2618.89	4702.36	9600.05	325.54	12758.1	1769.31	186.48	396.34	3755.44	5090.49	159.93	900.78	343.24	606.21	205.44	424.15	433	641.6	508.86	647.93	1458.31	731.37	8.22	119.47	799.64	280.03	5129.68	6433.12	594.83	611.26	1381.19	4814.88	171.31	249.69	931.12	3713.72	24.65
10	GRN	Frontal	818.27	2519.63	290.04	293.28	1375.67	2302.5	4418.67	13463.4	597.91	9295.9	8343.14	306.24	633.55	1933.07	14523.1	374.3	1340.02	445.59	1009.47	241.43	630.31	244.67	1618.72	1544.19	1531.22	3987.66	659.48	63.19	92.36	533.09	653	16895.3	26805.3	853.92	426.15	1647.89	8310.73	267.36	34.03	840.96	5326.06	14.58
11	GRN	Frontal	352.63	3326.17	150.48	650.78	6464.59	3199.68	4432.92	5253.94	368.44	8076.14	1568.93	130.16	269.06	3293.42	2990.76	262.29	589.79	269.06	982.8	296.17	352.63	342.47	447.5	496.06	631.58	1806.09	1119.45	17.22	62.4	417.01	568.34	4801.08	4945.63	1649.11	397.81	1800.44	2836.04	197.92	279.23	834.86	2142.63	29.64
12	GRN	Frontal	376.71	2890.83	134.44	846.23	5685.43	3264.81	3995.02	8873.8	665.38	23607.7	3554.84	143.31	358.28	5449.3	4635.83	397.86	816.2	314.61	979.31	257.28	388.31	451.09	723.39	561.65	545.27	1437.91	1305.51	36.85	80.53	1132.85	348.05	7745.04	6940.44	2104.65	538.45	2929.04	7134.26	236.13	124.2	765.7	2459.52	23.89
13	GRN	Frontal	367.61	2778.01	169.88	882.68	5331.15	2796.33	4557.59	5271.35	221	5565.54	1628.27	174.7	239.33	2649.72	3328.76	238.36	525.8	231.61	801.66	228.72	437.06	288.52	319.38	521.94	494.93	1059.19	840.24	30.02	83.07	418.73	221.97	6034.31	11995.2	1052.44	505.54	1034.11	2850.35	207.5	277.91	828.66	2464.53	28.09
14	GRN	Frontal	390.86	3380.52	182.53	754.66	6766.49	3240.28	4608.08	4753.4	132.74	7903.62	1245.48	178.47	301.43	3706.72	3069.56	209.97	526.01	292.28	1055.45	277.04	378.66	375.61	386.79	523.98	632.71	2023.89	1023.95	8.76	62.62	405.08	411.18	5205.61	5836.67	1053.42	435.57	1890.77	3676.23	241.47	303.46	948.75	2173.27	22.99
15	GRN	Frontal	545.12	3139.95	143.63	892.2	5990.46	2888.37	4076.43	8241.29	609.81	16267.1	4759.27	190.86	457.84	3553.76	5107.37	342.84	886.03	399.31	1178.68	308.95	445.52	484.54	695.04	651.91	853.18	2373.93	1301.9	107.69	97.42	506.1	555.39	8132.44	11008.6	1728.04	525.61	2729.21	5502.71	250.42	203.19	1087.3	3226.2	21.44
16	GRN	Frontal	589.81	2345.89	178.94	811.2	4591.64	2610.42	5131.97	10205.1	447.23	10006.2	1691.11	257.74	396.57	4023.16	5584.12	238.97	734.28	259.61	1165.79	205.2	561.67	424.71	640.47	691.13	801.82	2208.93	1028.83	47.61	100.14	713.64	691.13	7250.14	7816.73	1261.47	473.49	1385.3	4381.51	263.36	334.66	1011.95	2981.9	34.47
17	GRN	Frontal	474.18	2675.12	143.12	777.84	4353.22	3033.57	5000.49	12328.2	1709.35	11402.4	3743.63	170.52	334.91	6038.18	7078.15	439.93	1751.59	370.3	893.13	180.8	589.48	405.68	804.09	984.46	812.08	2017.58	1088.34	94.04	91.75	836.06	402.26	9694.62	14818	1957.07	473.04	1876.02	6212.84	189.93	181.94	860.03	4079.25	20.98
18	GRN	Frontal	429.28	2713.5	163.33	815.06	4129.44	3875.06	4497.36	8490.8	539.65	6365.31	3698.46	201.17	241.12	2843.84	6539.8	372.51	629	359.9	732.02	215.89	502.86	332.57	554.37	743.58	686.82	1391.11	692.07	15.11	57.16	500.76	304.19	8702.09	17983	798.24	452.4	1382.7	6428.38	173.84	183.3	773.01	3086.67	30.88
19	FTD-TDP	Frontal	427.03	3154.96	172.39	994.3	5802.22	3468.43	4671.88	5640.86	182.47	8844.46	1925.46	137.09	279.12	2840.65	3638.19	203.48	537.96	277.44	894.29	218.61	393.41	374.92	484.17	646.37	683.35	1749.81	923.7	38.76	125.32	1081.7	497.62	4977.78	6816.58	1438.03	403.5	1476.68	4339.92	216.09	227.85	941.35	2306.16	21.96
20	FTD-TDP	Frontal	227.47	3256.77	117.99	1009.41	6571.76	3282.03	4366.51	3283.98	128.35	4600.38	514.46	129	104.38	2611.52	2203.38	178.24	411.46	193.14	748.98	239.78	293.55	328.54	235.25	437.37	520.94	971.19	791.74	24.7	68.75	271.53	263.75	2890.09	3447.23	1156.47	445.79	986.09	2520.82	184.72	219.7	789.8	1801.07	19.52
21	FTD-TDP	Frontal	802.45	2127.28	262.14	588.77	2917.91	2511.91	4746.42	15485.5	680.35	10805.8	3024.75	350.67	521.61	3131.59	12469.5	344.56	1141.29	234.67	1049.71	146.14	649.82	387.3	912.35	1446.55	1180.98	2850.75	1049.71	27.09	118.67	958.14	866.56	7991.33	9187.95	875.72	542.98	1501.5	8583.54	307.93	204.14	588.77	3656.64	11.83
22	FTD-TDP	Frontal	547.06	2309.58	291.02	1495.81	3240.46	3331.76	6805.18	10548.5	227.51	8464.49	1597.03	289.04	279.11	3853.76	7424.44	132.24	1152.43	207.66	717.76	322.78	469.66	467.67	556.99	1581.15	549.05	1289.38	564.93	11.16	193.77	519.28	386.29	7343.07	5401.92	580.81	648.29	1114.72	5108.17	326.75	425.99	1460.08	4955.33	23.07
23	FTD-TDP	Frontal	349.12	3361.43	127.2	871.24	7164.23	3787.21	4406.53	4385.89	191.71	9613.13	1221.33	138.38	230.42	3246.17	3651.31	218.38	548.68	228.7	1003.71	286.33	347.4	308.69	371.48	724.15	499.65	1311.65	905.65	14.52	73.87	397.29	283.75	5182.4	6194.82	1197.25	476.43	1822.59	3819.04	234.72	218.38	809.31	2361.05	30.86
24	FTD-TDP	Frontal	533.27	3023.75	189.1	1128.23	4837.04	3089.74	4781.2	8852.46	508.91	15279.2	4648.2	228.69	505.86	3991.31	6344.73	369.81	971.87	389.11	1225.69	252.04	447.99	453.07	885.58	853.09	816.54	2233.87	1152.59	101.78	133.26	804.35	480.48	9497.16	12226.2	1737.39	546.47	2447.07	6526.46	318.04	221.58	1054.11	3631.9	16.5
25	FTD-TDP	Frontal	559.99	2878.48	171.58	986.77	4474.09	2716.64	4435.73	10172	570.78	22520.9	3004.36	250.7	629.52	4164.8	5505.07	382.57	1091.06	532.42	1077.88	461.69	497.65	673.88	883.67	811.74	854.9	2078.88	1322.43	43.31	200.35	908.84	406.55	8276.71	12570.8	928.03	619.93	2933.63	6610.37	253.1	229.12	1285.27	4332.63	21.73
1	CTL	Occipital	519.17	2908.38	158.32	540.4	5097.11	2913.1	4691.44	5248.06	141.81	4783.43	1929.59	155.96	250.3	2295.16	4830.6	141.81	455.49	179.54	804.56	115.86	462.57	252.66	512.1	780.97	747.95	1648.92	797.48	12.09	122.94	420.12	655.97	5080.6	5832.98	1231.46	344.64	929.56	3281.03	181.9	436.63	639.46	1835.24	47.47
2	CTL	Occipital	515.3	2869.65	202.61	913.06	2791.47	3014.49	5148.12	10318.9	630.26	13468.8	2131.61	204.91	386.55	3157.04	8068.06	158.93	1211.95	198.02	754.41	239.4	432.53	384.25	598.07	1230.34	779.7	2048.84	871.67	41.67	193.42	602.67	513	5561.97	4771.05	883.17	506.1	1823.53	6203.43	266.99	368.15	919.95	4416.98	14.08
3	CTL	Occipital	354.95	3243.38	152.89	702.46	4738.84	4549.47	5546.12	5640.81	249.53	4811.08	1204.2	120.68	214.39	2273.09	4832.55	150.94	843.03	208.53	598.01	140.2	292.48	255.39	349.1	632.18	468.19	1361.36	660.49	12.32	77.73	350.07	459.4	4782.77	4681.25	1216.89	375.45	1043.14	5952.2	168.51	221.22	726.87	2198.9	18.18
4	CTL	Occipital	343.79	3745.38	142.12	782.54	5050.79	5210.53	5439.66	3974.51	118.27	3746.82	1181.54	139.96	129.84	2279.5	4479.04	124.78	559.91	126.95	611.96	178.99	299.7	288.13	258.5	562.08	420.41	1216.96	557.75	22.86	44.54	475.34	373.43	3941.26	3393.36	1026.85	337.29	995.77	4752.26	184.05	297.53	689.3	2193.48	37.32
5	CTL	Occipital	341.65	2950.61	171.29	862.78	4157.88	4463.21	4803.28	3459.04	290.21	2777.57	791.96	136.54	157.92	2382.72	3453.7	131.2	499.33	147.9	586.18	226.74	284.2	335.64	252.8	493.98	441.87	1217.54	656.33	63.72	55.7	231.42	402.45	3509.15	3313.4	1066.55	397.77	1035.15	5279.64	183.31	355.68	763.9	1935.76	21.63
6	GRN	Occipital	505.03	1894.49	216.29	1481.99	3340.39	2793.29	6653.37	10348.4	357.4	11527.3	1722.98	211.95	190.24	3876.63	6742.38	196.75	1351.73	168.53	561.48	298.79	231.49	437.73	511.55	752.53	439.9	1104.24	674.37	25.24	379.11	969.63	344.38	5956.47	5654.7	724.31	795.95	1332.19	4749.38	348.72	448.59	1045.62	6208.31	25.24
8	GRN	Occipital	652.21	2718.26	241.42	784.2	2847.56	2799.07	5360.76	8572.98	769.38	7708.31	1965.38	326.27	319.54	2943.18	6645.65	174.08	945.82	225.26	891.95	186.2	555.24	350.52	522.91	781.5	891.95	2333.07	858.27	32.66	306.07	799.01	671.06	5560.1	6222.74	1128.99	526.95	1310.81	4797.79	258.93	315.5	851.54	3802.47	38.05
9	GRN	Occipital	494.91	2852.24	248.58	1109.94	3649.97	4473.81	6873.55	8898.07	163.75	5098.62	806.51	199.64	142.54	2587.95	4791.93	77.29	445.97	144.17	476.97	168.64	388.88	410.08	260	432.92	587.9	1116.46	490.02	1.63	65.87	424.77	330.15	3480.31	3079	716.78	571.59	713.52	3566.77	248.58	434.55	1062.63	3504.78	46.29
10	GRN	Occipital	568.32	2683.33	253.12	1194.64	3091.32	3353.31	5731.66	12558.4	501.46	14214.9	2025.63	289.96	416.86	2459.55	9149.78	191.71	1144.15	332.26	824.85	285.87	532.84	464.62	748.44	1000.87	865.79	2134.79	954.48	56.63	217.64	1423.88	704.77	6232.44	7819.38	876.7	747.07	1774.56	6569.48	373.2	311.79	1054.09	4424.45	42.98
11	GRN	Occipital	760.89	2458.41	251.33	868.33	3459.12	2372.46	5393	14979.5	671.87	12566.8	3944.12	340.35	506.11	3296.42	8422.75	334.21	1058.65	297.37	877.54	229.84	469.27	490.76	859.12	960.42	899.03	2866.67	966.56	11.89	303.51	1528.3	579.78	9801.02	11222.3	1632.67	625.83	1853.69	6820.39	386.39	251.33	1396.31	4413.78	5.76
12	GRN	Occipital	505.96	2565.82	147.82	835.94	4800.26	2476.85	4566	8717.27	328.01	10899.9	4352.02	141.06	279.59	3667.27	5281.15	243.55	448.52	338.15	749.22	188.36	335.9	392.21	678.27	566.77	609.57	1643.44	1170.43	25.06	65.6	963.2	493.57	7538.11	10172.4	1646.82	386.58	1482.39	6024.46	295.35	236.79	994.74	2510.64	37.45
13	GRN	Occipital	264.05	3827.02	90.87	1078.27	8528.41	4498.93	5141.98	2845.66	79.46	3751.17	610.41	113.02	160.01	3684.71	2405.32	157.99	378.83	140.54	735.94	255.32	290.9	267.41	221.09	326.48	258.01	661.43	776.21	10.32	10.99	178.8	183.5	3551.81	4224.39	921.2	454.01	1121.23	2695.97	169.41	304.33	757.42	1687.76	8.31
14	GRN	Occipital	275.12	3344.6	100.97	1022.64	8306.17	4270.65	4077.34	2637.06	151.35	4093.22	2194.57	98.23	132.19	2890.07	2771.78	197.35	443.79	194.62	860.54	230.76	276.76	231.85	268	278.4	312.9	852.87	636.01	27.59	48.94	188.04	272.38	4369.78	5461.76	1182.55	401.07	1051.66	2829.83	154.64	198.45	659.01	1374.77	35.25
15	GRN	Occipital	586.9	2927.15	240.8	874.39	4373.79	3280.57	6113.41	9601.82	1053.85	7571.04	1119.77	198.68	202.35	4514.79	4648.46	187.7	1257.11	211.5	777.34	169.38	577.74	411.1	458.71	764.52	909.18	2386.95	1134.42	48.53	129.1	867.07	709.58	5712.38	5913.81	1912.67	493.5	1271.76	3650.47	185.87	315.88	940.31	3525.95	43.03
17	GRN	Occipital	430.58	2308.73	203.16	1128.72	5066.32	3919.71	5629.29	6758.41	565.75	8359.85	1968.4	134.78	258.82	4582.87	5500.48	277.91	820.2	222.25	610.28	258.82	506.91	430.58	443.3	681.84	643.68	1244.81	968.1	31.41	106.15	726.37	349.47	5689.72	7152.81	669.12	492.6	1456.32	5048.83	225.43	394	1092.14	2892.37	44.13
18	GRN	Occipital	418.95	2121	172.2	1260.26	3766.71	2985.63	6479.11	5991.42	271.29	7920.8	1081.51	144.99	193.57	3819.17	3962.95	172.2	792.01	168.31	714.29	191.63	502.5	325.69	374.27	547.19	519.99	873.61	543.31	20.64	76.99	317.92	251.86	4633.28	5546.48	521.93	725.95	1137.86	2447.42	246.03	481.13	825.04	3144.95	40.07
19	FTD-TDP	Occipital	305.25	3107.67	144.3	1004.64	4484.5	3818.28	4058.72	3155.47	129.67	3411.52	695.91	100.9	152.11	2656.05	2322.45	123.33	384.75	151.62	584.71	232.09	271.6	301.35	253.06	467.66	408.16	1072.43	617.88	47.25	83.34	572.03	368.17	2903.32	2650.19	1247.52	431.08	1143.64	4335.26	148.21	396.45	735.42	1464.07	31.15
20	FTD-TDP	Occipital	249.35	2711.35	135.29	1086.63	4611.5	3120.27	5498.63	4612.34	149.65	5987.82	763.88	137.82	151.34	2599.82	3078.87	187.67	432.69	148.81	512.11	217.24	347.35	311.87	297.51	607.58	360.03	550.97	705.59	15.31	98.96	417.48	194.43	2921.73	4183.14	603.36	627.01	1081.56	2577.86	182.6	322.01	735.16	2712.19	41.51
21	FTD-TDP	Occipital	694.82	1860.93	215.45	824.09	3142.84	2138.32	4405.91	13799.4	573.63	15027.5	2765.81	285.47	438.97	2787.35	11954.7	282.78	1144.57	212.75	869.87	285.47	500.92	509	923.73	1074.55	807.93	1925.56	1007.22	21.54	414.74	1368.09	649.04	7470.65	10274.2	848.33	603.25	2221.8	7828.83	320.48	218.14	759.45	4327.81	8.08
22	FTD-TDP	Occipital	586.28	1687.83	167.46	1363.68	2995.93	2307.46	5769.9	11860	221.96	12809.5	1214.51	273.6	299.41	3629.9	7812.37	181.8	890.35	242.04	683.81	342.44	517.43	729.71	520.3	1719.39	437.11	1096.9	629.31	2.87	374	675.21	290.81	6521.49	4496.23	460.06	1010.84	1409.58	5451.49	362.52	227.7	1248.93	6630.5	2.87
23	FTD-TDP	Occipital	270.22	3720.41	100.96	1318.63	7887.04	5200.73	5295.57	3778.04	178.29	7412.82	677.32	134.52	162.97	3641.61	3068.16	163.7	435.83	171	783.11	275.33	308.16	330.04	258.55	593.42	380.39	902.77	788.22	17.05	71.04	327.13	215.5	4154.51	4148.67	984.48	567.16	1689.98	3146.96	231.55	292.11	839.29	2139.41	29.46
24	FTD-TDP	Occipital	421.32	3164.76	158.29	882.91	5394.36	3780.52	4922.31	4897.93	371.67	8649.92	1742.53	162.65	253.22	3032.38	3879.8	223.61	788.85	203.58	909.04	200.97	377.77	349.9	430.9	538.02	608.57	1632.79	850.69	49.43	98.2	477.93	467.47	5089.53	4850.9	1269.61	477.93	1705.95	4015.67	215.77	309.84	783.62	2477.59	38.97
25	FTD-TDP	Occipital	394.33	2604.04	137.85	1015.29	4905.13	2847.03	4807.52	4567.65	305.03	5475.21	1236.47	137.85	208.46	2576.01	2820.03	194.96	564.63	155.5	543.86	223	394.33	313.34	324.76	373.56	453.52	1024.64	805.54	26.74	117.08	467.02	265.57	3631.02	5560.36	1011.14	476.37	1046.45	2562.51	214.69	316.45	958.18	2145.07	45.43
Data are shown as normalized expression counts from Nanostring nSolver software
The occipital cortex for Case #16 did not meet Nanostring quality control standards and was excluded from further analysis

## Sheet: Fig 3 Storage Material
		Frontal Cortex			Occipital Cortex
Case #	Group	Autofluorescent	Sudan Black B		Autofluorescent	Sudan Black B
1	Ctrl	142.333	6.33333		75	18
2	Ctrl	348	53.6667		188.667	68.6667
3	Ctrl	203.333	9		206	68.6667
4	Ctrl	287.667	17.3333		79.6667	6.66667
5	Ctrl	380	28.6667		221	14.6667
6	GRN	245	57.3333		57.6667	18.6667
7	GRN	483.333	90.6667		76	98
8	GRN	471	187.333		153	110.667
9	GRN	546.667	526.667		346	393
10	GRN	551.333	267.333		368	123
11	GRN	191	17.3333		135.667	38
12	GRN	624	299.333		451	339.333
13	GRN	570.667	426.667		165.667	97.6667
14	GRN	394.333	155.333		96.6667	32.3333
15	GRN	484.333	104.333		201.667	79.3333
16	GRN	584	103		308.333	336.333
17	GRN	441.667	80.6667		200.333	18.3333
18	GRN	505.333	86.3333		302.333	154
19	TDP	201.667	85.3333		75.6667	90.6667
20	TDP	164.333	78		51	7.33333
21	TDP	178	10.3333		241.667	342.667
22	TDP	220.333	46.6667		155.667	77.6667
23	TDP	415	61.6667		137	23.3333
24	TDP	597.333	195.667		269	54.3333
25	TDP	498.333	298.667		182	45
Data are shown as the average number of particles per field of view, average of 2-3 30 µm sections

## Sheet: Fig 5, S6 Immunoblot Data
				Rel to Ctrl				Rel to GRN
Case #	Group	HexA	CatD	LAMP-1	LAMP-2	Gcase		LMW Gcase
1	Ctrl	1.0999	0.788671	0.653147	0.846662	1.03522		0.0652836
2	Ctrl	1.32937	1.12861	1.50025	1.21815	1.34856		0.339093
3	Ctrl	0.924299	0.988217	0.902788	1.18521	0.793297		0.0314075
4	Ctrl	0.5706	0.78424	0.709313	0.818207	0.86541		0.0769129
5	Ctrl	1.07583	1.31027	1.23451	0.931763	0.957516		0.0476779
6	GRN	1.35614	1.01411	1.31615	2.07515	0.994861		1.91556
8	GRN	2.20078	2.42802	3.24437	3.35496	1.06685		3.14284
9	GRN	1.37442	1.41583	2.43134	3.95776	0.967962		1.6808
10	GRN	1.14883	1.75876	2.88756	3.05439	1.004		2.93453
11	GRN	1.59667	0.885963	2.39123	1.63738	1.1985		0.0347041
12	GRN	0.346643	0.559183	1.54883	1.39562	0.615213		1.06049
13	GRN	1.20679	0.685561	1.14358	2.2194	0.927265		0.0590687
14	GRN	1.05743	0.779269	1.39135	2.36384	0.980329		0.0842045
15	GRN	1.05543	1.14807	2.81769	2.25962	0.800105		0.0868493
16	GRN	1.08606	0.905575	2.99901	2.5004	1.20702		0.323575
17	GRN	1.77136	1.05045	2.5454	2.91641	0.729643		0.341383
18	GRN	0.889338	1.02298	1.21403	1.12065	0.536573		0.366248
19	TDP-A	1.71399	2.02762	1.66138	2.30626	1.19871		0.407253
20	TDP-A	1.83091	1.25286	2.80177	1.62516	0.921355		2.62395
21	TDP-A	1.31749	1.3016	2.39041	2.34416	0.932207		2.28653
22	TDP-A	0.843282	0.807767	1.76212	2.70467	1.12327		4.101
23	TDP-A	1.11303	1.27245	2.12718	2.14903	0.826129		0.855795
24	TDP-A	1.37676	1.68805	2.48443	1.97947	1.16663		0.0448608
25	TDP-A	1.35547	1.36703	2.26576	1.81162	0.641348		0.655553
26	TDP-C	1.70816	1.69098	2.44533	2.59273	1.27366		0.0932577
27	TDP-C	1.19765	1.48841	1.73145	2.7883	1.69927		0.026845
28	TDP-C	1.35119	0.97772	1.41651	1.61777	1.1472		0.0594031
29	TDP-C	0.991556	0.408084	1.463	0.856057	0.749598		0.226326
30	TDP-C	1.07009	1.36009	1.66971	1.45008	0.987467		0.0849086
31	TDP-C	1.31229	1.25858	1.5813	1.84786	1.14732		0.0919614
32	TDP-C	2.76323	2.12325	1.82268	2.92492	1.25017		0.349151
33	Pick	1.33301	1.72844	2.68114	3.03872	0.666045		0.911575
34	Pick	1.16732	1.58507	1.16866	1.50985	1.00003		0.826274
35	Pick	1.4337	1.0777	1.38923	1.79715	1.50536		0.0528644
36	Pick	1.58897	1.36535	1.89534	1.72512	1.13923		1.22465
37	Pick	1.33952	0.895429	1.26367	1.33069	0.898159		0.426109
38	Pick	1.82377	1.31666	2.75068	1.50573	0.994732		0.114242
39	Pick	1.61708	1.65816	3.21719	1.47346	0.926564		0.0484941
Data are shown relative to control, average of two slices								Data are shown relative to FTD-GRN,
								average of two slices

## Sheet: Fig 5 Enzyme Activity
Case #	Group	HexA	CatD
1	Ctrl	0.884213	0.896084
2	Ctrl	1.3598	1.13307
3	Ctrl	1.05611	0.984694
4	Ctrl	0.631193	0.846849
5	Ctrl	1.06868	1.1393
6	GRN	1.44522	1.0181
8	GRN	1.94592	1.08943
9	GRN	1.4731	1.10604
10	GRN	1.35086	1.06158
11	GRN	1.43065	1.18389
12	GRN	0.870757	1.15061
13	GRN	1.28278	1.10981
14	GRN	1.22693	1.14202
15	GRN	1.10791	1.12258
16	GRN	1.15483	1.19027
17	GRN	1.26232	1.18431
18	GRN	0.878249	0.995818
19	TDP-A	1.35207	0.936975
20	TDP-A	1.13923	1.02029
21	TDP-A	1.23313	0.930046
22	TDP-A	0.865619	1.15632
23	TDP-A	1.39511	1.15096
24	TDP-A	1.44444	1.05593
25	TDP-A	1.31327	1.08192
26	TDP-C	1.7272	1.14975
27	TDP-C	1.48991	1.18056
28	TDP-C	1.25226	1.1621
29	TDP-C	0.803604	1.09232
30	TDP-C	1.08916	1.16391
31	TDP-C	1.29869	1.1122
32	TDP-C	2.30488	1.11352
33	Pick	1.53871	1.13303
34	Pick	1.29724	1.14704
35	Pick	1.42475	1.07025
36	Pick	1.57715	1.1429
37	Pick	1.2248	1.09918
38	Pick	1.63341	1.14805
39	Pick	1.49088	1.11966
Data are shown relative to control, average of two slices

## Sheet: Fig 5 Storage Material
Case #	Group	Avg Sudan Black B Particles/field of view	Avg Autofluor Particles/field of view
1	Ctrl	24.6667	54.6667
2	Ctrl	6.33333	64.6667
3	Ctrl	41	49
4	Ctrl	14	65
5	Ctrl	53.5	111
6	GRN	67.3333	50.3333
7	GRN	460.333	141.333
8	GRN	116.667	153.667
9	GRN	129.5	77.3333
10	GRN	96.3333	159.333
11	GRN	39.6667	74
12	GRN	362.667	203.667
13	GRN	366.667	220.667
14	GRN	294	128.667
15	GRN	104.667	178
16	GRN		177.333
17	GRN	177	177.333
18	GRN	140.667	157.667
19	TDP	175	69.3333
20	TDP	134.5	45.3333
21	TDP	73	106
22	TDP	186	68.3333
23	TDP	176.333	138.333
24	TDP	396	218.667
25	TDP	418.667	216
26	TDP-C	149.667	141.333
27	TDP-C	141	75.3333
28	TDP-C	202.333	124
29	TDP-C	149	72
30	TDP-C	245.667	96
31	TDP-C	134	143
32	TDP-C	225.667	55.6667
33	Pick	160.333	149.333
34	Pick	205	181.667
35	Pick	279.333	86.3333
36	Pick	478	88.3333
37	Pick	31.5	250
38	Pick	236.333	119
39	Pick	665	249
Data are shown as the average number of particles per field of view, average of 2-3 30 µm sections

## Sheet: Fig 7 qPCR
Case #	Group	GRN	CD63	GUSB	HEXA	PSAP	LAMP1	CTSD	IDUA
1	Ctrl	0.945423	1.58703	0.95725	0.990338	1.12928	1.13829	1.11286	1.41245
2	Ctrl	3.10163	2.27999	3.30844	2.86984	2.4979	2.37244	2.51873	2.44454
3	Ctrl	0.344226	0.27366	0.284273	0.453771	0.516853	0.586438	0.498194	0.48023
4	Ctrl	0.22956	0.307966	0.18513	0.215716	0.343121	0.364788	0.344086	0.248167
5	Ctrl	0.379166	0.551356	0.264907	0.470331	0.512846	0.538043	0.52613	0.414613
6	GRN	2.89233	4.40428	6.04246	4.52504	5.38466	6.37609	4.33831	4.79796
8	GRN	2.76835	2.905	5.96328	5.15251	2.8288	4.19504	5.47211	5.67717
9	GRN	2.70611	4.24088	5.49765	3.36623	2.77296	4.32858	2.6845	1.80737
10	GRN	3.92248	3.43161	10.4565	8.45298	6.05475	13.3185	8.2629	10.7625
11	GRN	1.44748	1.65287	2.23001	2.33352	2.16506	2.83158	1.55299	1.59376
12	GRN	0.776549	1.01598	0.331396	0.646526	1.54716	1.33754	0.785491	0.39869
13	GRN	1.36676	1.30517	1.91434	1.71237	1.94028	3.30591	1.72239	1.88192
14	GRN	1.01949	1.43168	1.6591	2.2705	2.36585	2.98669	1.4197	2.20521
15	GRN	3.90245	3.55518	2.34762	4.53739	4.85091	6.80502	2.63396	1.93578
16	GRN	1.86541	2.60637	3.2218	2.73586	1.98424	3.43351	1.69414	2.70808
17	GRN	3.38777	2.95664	2.07902	2.73691	3.62443	4.43277	2.93598	1.19171
18	GRN	1.65691	2.68069	1.77894	2.08836	2.22809	2.9184	1.99087	2.21648
19	TDP-A	2.73159	2.6542	2.63081	3.15613	2.17009	4.09382	2.45003	3.22347
20	TDP-A	0.856466	0.721533	0.974578	0.749789	0.840231	1.01305	0.573227	1.09251
21	TDP-A	4.56965	6.53987	6.89701	6.51788	2.48218	6.3376	3.90042	10.2625
22	TDP-A	3.66042	4.04036	4.46147	2.1748	4.32666	4.46779	2.61947	1.6366
23	TDP-A	2.08399	2.19305	1.36632	1.73551	1.97782	2.34863	1.55334	1.27859
24	TDP-A	3.54359	3.78896	3.33667	4.51728	5.0589	6.51945	4.14853	2.44204
25	TDP-A	5.96748	5.52795	8.54463	7.28639	6.70872	11.1243	6.14495	4.65164
26	TDP-C	1.88077	2.07014	0.953239	1.21224	1.2242	1.64568	1.22289	1.14241
27	TDP-C	3.17323	3.85878	3.66843	2.36439	2.57552	3.03482	1.70974	1.66536
28	TDP-C	1.04555	1.16257	0.751993	0.753744	1.19174	1.12891	0.787189	0.707704
29	TDP-C	3.00805	2.82154	1.50197	1.63545	2.18867	2.19898	1.52099	0.914157
30	TDP-C	0.885733	1.2263	0.958251	1.06184	1.29228	1.49767	1.03581	0.590999
31	TDP-C	0.567331	0.767038	0.44592	0.506263	0.618768	0.526037	0.446757	0.31193
32	TDP-C	3.98289	3.13016	3.49792	3.38865	2.26248	4.18485	2.04636	2.61665
33	Pick	3.72917	2.72566	2.3272	3.08733	4.41565	5.7098	3.20793	1.59319
34	Pick	0.573675	0.824897	0.490923	0.531941	0.534811	0.688951	0.395967	0.407704
35	Pick	2.97375	2.13517	2.22091	1.65768	1.82757	1.70533	1.04877	0.647815
36	Pick	1.38199	2.08182	0.693134	0.568935	1.13335	1.31294	0.707354	0.53258
37	Pick	0.348948	0.468104	0.19106	0.280489	0.36073	0.32395	0.202837	0.24236
38	Pick	0.357203	0.908429	0.113495	0.348189	0.398934	0.290728	0.211648	0.158677
39	Pick	10.5103	2.3562	1.87201	2.58238	2.5611	3.44848	2.19966	1.20091
Data are shown as DDCt values, normalized to control, average of two slices
